# Supplementary material for: Characteristics of Adolescents with and without a Family History of Substance Use Disorder from a Minority Cohort
Source: Children (Basel). 2024 May 31;11(6):671. doi: 10.3390/children11060671 (PMC11201943; doi:10.3390/children11060671)
Supplement: Supplementary file 1 [file children-11-00671-s001.zip]

Archive with 1 entries (1 files):
- children-2979664-supplementary.pdf
